# Supplementary material for: Mitochondria-Targeted Fluorescent Nanoparticles with Large Stokes Shift for Long-Term BioImaging
Source: Molecules. 2023 May 8;28(9):3962. doi: 10.3390/molecules28093962 (PMC10179964; doi:10.3390/molecules28093962)
Supplement: Supplementary file 1 [file molecules-28-03962-s001.zip]

Archive with 1 entries (1 files):
- molecules-2297443-Supplementary.pdf
